# Supplementary material for: ACTN2 Mutant Causes Proteopathy in Human iPSC-Derived Cardiomyocytes
Source: Cells. 2022 Sep 2;11(17):2745. doi: 10.3390/cells11172745 (PMC9454684; doi:10.3390/cells11172745)
Supplement: Supplementary file 1 [file cells-11-02745-s001.zip]

Archive with 7 entries (7 files):
- cells-1883099-supplementary.pdf
- Dataset S1 - MS analysis.xlsx
- Dataset S2-RNA-seq data.xlsx
- Video S1.avi
- Video S2.avi
- Video S3.avi
- Video S4.avi
